# Supplementary material for: Developing and Applying RNA Empirical Models With Secondary Structure Insights for Orthoptera Phylogenetics
Source: Ecol Evol. 2025 Aug 31;15(9):e72068. doi: 10.1002/ece3.72068 (PMC12399576; doi:10.1002/ece3.72068)
Supplement: Supplementary file 2 — Data S2: ece372068‐sup‐0002‐DataS2.xlsx. [file ECE3-15-e72068-s002.xlsx]

## Sheet: Table S1
Table S1 Taxonomic information and GenBank accession numbers for the taxa used in this study.
GenBank accession number	Species name	Subfamily	Family	Superfamily	Suborder
NC_029150	Phlaeoba tenebrosa	Acridinae	Acrididae	Acridoidea	Caelifera
NC_011827	Phlaeoba albonema	Acridinae	Acrididae	Acridoidea	Caelifera
MK903584	Sinophlaeoba bannaensis	Acridinae	Acrididae	Acridoidea	Caelifera
MN484604	Pseudoeocyllina brevipennisoides	Acridinae	Acrididae	Acridoidea	Caelifera
NC_031506	Phlaeoba infumata	Acridinae	Acrididae	Acridoidea	Caelifera
NC_011303	Acrida willemsei	Acridinae	Acrididae	Acridoidea	Caelifera
NC_014887	Acrida cinerea	Acridinae	Acrididae	Acridoidea	Caelifera
NC_030626	Calliptamus abbreviatus	Calliptaminae	Acrididae	Acridoidea	Caelifera
MN083183	Calliptamus barbarus	Calliptaminae	Acrididae	Acridoidea	Caelifera
NC_029135	Peripolus nepalensis	Calliptaminae	Acrididae	Acridoidea	Caelifera
NC_011305	Calliptamus italicus	Calliptaminae	Acrididae	Acridoidea	Caelifera
MK903568	Menglacris maculata	Catantopinae	Acrididae	Acridoidea	Caelifera
NC_021609	Xenocatantops brachycerus	Catantopinae	Acrididae	Acridoidea	Caelifera
MN046211	Apalacris nigrogeniculata	Catantopinae	Acrididae	Acridoidea	Caelifera
NC_042904	Diabolocatantops pinguis	Catantopinae	Acrididae	Acridoidea	Caelifera
MN083209	Traulia orchotibialis	Catantopinae	Acrididae	Acridoidea	Caelifera
MN083192	Traulia lofaoshana	Catantopinae	Acrididae	Acridoidea	Caelifera
NC_036994	Longchuanacris curvifurculus	Catantopinae	Acrididae	Acridoidea	Caelifera
NC_013826	Traulia szetschuanensis	Catantopinae	Acrididae	Acridoidea	Caelifera
NC_036063	Traulia minuta	Catantopinae	Acrididae	Acridoidea	Caelifera
MN046212	Choraedocus capensis	Catantopinae	Acrididae	Acridoidea	Caelifera
MK903559	Choroedocus violaceipes	Catantopinae	Acrididae	Acridoidea	Caelifera
NC_019993	Chondracris rosea	Cyrtacanthacridinae	Acrididae	Acridoidea	Caelifera
NC_036062	Patanga japonica	Cyrtacanthacridinae	Acrididae	Acridoidea	Caelifera
NC_013240	Schistocerca gregaria gregaria	Cyrtacanthacridinae	Acrididae	Acridoidea	Caelifera
MN046218	Shirakiacris yunkweiensis	Eyprepocnemidinae	Acrididae	Acridoidea	Caelifera
NC_021610	Shirakiacris shirakii	Eyprepocnemidinae	Acrididae	Acridoidea	Caelifera
MK903593	Leuconemacris breviptera	Gomphocerinae	Acrididae	Acridoidea	Caelifera
MN083200	Euthystira luteifemora	Gomphocerinae	Acrididae	Acridoidea	Caelifera
NC_029205	Gonista bicolor	Gomphocerinae	Acrididae	Acridoidea	Caelifera
MK903586	Chorthippus aethalinus	Gomphocerinae	Acrididae	Acridoidea	Caelifera
NC_014449	Euchorthippus fusigeniculatus	Gomphocerinae	Acrididae	Acridoidea	Caelifera
MK903592	Gomphocerus rufus	Gomphocerinae	Acrididae	Acridoidea	Caelifera
MK903570	Omocestus haemorrhoidalis	Gomphocerinae	Acrididae	Acridoidea	Caelifera
NC_014349	Gomphocerippus rufus	Gomphocerinae	Acrididae	Acridoidea	Caelifera
MK903587	Chorthippus brunneus huabeiensis	Gomphocerinae	Acrididae	Acridoidea	Caelifera
MN083204	Pararcyptera microptera meridionalis	Gomphocerinae	Acrididae	Acridoidea	Caelifera
NC_013847	Gomphocerus licenti	Gomphocerinae	Acrididae	Acridoidea	Caelifera
MK903566	Leuconemacris litangensis	Gomphocerinae	Acrididae	Acridoidea	Caelifera
MK903589	Chorthippus nemus	Gomphocerinae	Acrididae	Acridoidea	Caelifera
NC_013805	Arcyptera coreana	Gomphocerinae	Acrididae	Acridoidea	Caelifera
MN083203	Omocestus viridulus	Gomphocerinae	Acrididae	Acridoidea	Caelifera
MK903596	Omocestus petraeus	Gomphocerinae	Acrididae	Acridoidea	Caelifera
MK903569	Mongolotettix japonicus	Gomphocerinae	Acrididae	Acridoidea	Caelifera
NC_021103	Gomphocerus sibiricus	Gomphocerinae	Acrididae	Acridoidea	Caelifera
NC_015478	Gomphocerus sibiricus tibetanus	Gomphocerinae	Acrididae	Acridoidea	Caelifera
NC_023467	Orinhippus tibetanus	Gomphocerinae	Acrididae	Acridoidea	Caelifera
MK903588	Chorthippus fallax	Gomphocerinae	Acrididae	Acridoidea	Caelifera
MK903583	Notostaurus albicornis albicornis	Gomphocerinae	Acrididae	Acridoidea	Caelifera
MK903594	Mongolotettix anomopterus	Gomphocerinae	Acrididae	Acridoidea	Caelifera
NC_011095	Chorthippus chinensis	Gomphocerinae	Acrididae	Acridoidea	Caelifera
NC_039962	Arcyptera meridionalis	Gomphocerinae	Acrididae	Acridoidea	Caelifera
MK903595	Myrmeleotettix sp.	Gomphocerinae	Acrididae	Acridoidea	Caelifera
NC_023919	Pacris xizangensis	Gomphocerinae	Acrididae	Acridoidea	Caelifera
MK903564	Hieroglyphus annulicornis	Hemiacridinae	Acrididae	Acridoidea	Caelifera
NC_030587	Hieroglyphus tonkinensis	Hemiacridinae	Acrididae	Acridoidea	Caelifera
MN046217	Paratonkinacris vittfemoralis	Melanoplinae	Acrididae	Acridoidea	Caelifera
NC_013835	Prumna arctica	Melanoplinae	Acrididae	Acridoidea	Caelifera
KX857633	Sinopodisma pieli	Melanoplinae	Acrididae	Acridoidea	Caelifera
MK903565	Kingdonella pienbaensis	Melanoplinae	Acrididae	Acridoidea	Caelifera
MN083184	Fruhstorferiola omei	Melanoplinae	Acrididae	Acridoidea	Caelifera
MN083205	Pedopodisma emeiensis	Melanoplinae	Acrididae	Acridoidea	Caelifera
NC_023920	Kingdonella bicollina	Melanoplinae	Acrididae	Acridoidea	Caelifera
MN083186	Pedopodisma funiushana	Melanoplinae	Acrididae	Acridoidea	Caelifera
KM363599	Qinlingacris elaeodes	Melanoplinae	Acrididae	Acridoidea	Caelifera
NC_026716	Fruhstorferiola kulinga	Melanoplinae	Acrididae	Acridoidea	Caelifera
KU668856	Fruhstorferiola huayinensis	Melanoplinae	Acrididae	Acridoidea	Caelifera
KX857634	Sinopodisma houshana	Melanoplinae	Acrididae	Acridoidea	Caelifera
MN046215	Indopodisma kingdoni	Melanoplinae	Acrididae	Acridoidea	Caelifera
MK903579	Zubovskia koeppeni	Melanoplinae	Acrididae	Acridoidea	Caelifera
MN083189	Sinopodisma lushiensis	Melanoplinae	Acrididae	Acridoidea	Caelifera
KX857636	Sinopodisma qinlingensis	Melanoplinae	Acrididae	Acridoidea	Caelifera
KX857635	Pedopodisma tsinlingensis	Melanoplinae	Acrididae	Acridoidea	Caelifera
MN083206	Sinopodisma lofaoshana	Melanoplinae	Acrididae	Acridoidea	Caelifera
NC_027187	Qinlingacris taibaiensis	Melanoplinae	Acrididae	Acridoidea	Caelifera
MK903556	Aserratus eminifrontus	Melanoplinae	Acrididae	Acridoidea	Caelifera
NC_031397	Curvipennis wixiensis	Melanoplinae	Acrididae	Acridoidea	Caelifera
KX296781	Yunnanacris wenshanensis	Melanoplinae	Acrididae	Acridoidea	Caelifera
KX857637	Sinopodisma wulingshana	Melanoplinae	Acrididae	Acridoidea	Caelifera
MN083187	Pedopodisma wudangshanensis	Melanoplinae	Acrididae	Acridoidea	Caelifera
KU942377	Fruhstorferiola tonkinensis	Melanoplinae	Acrididae	Acridoidea	Caelifera
NC_030586	Yunnanacris yunnaneus	Melanoplinae	Acrididae	Acridoidea	Caelifera
NC_013701	Ognevia longipennis	Melanoplinae	Acrididae	Acridoidea	Caelifera
MN046220	Xiangelilacris zhongdianensis	Melanoplinae	Acrididae	Acridoidea	Caelifera
NC_032716	Tonkinacris sinensis	Melanoplinae	Acrididae	Acridoidea	Caelifera
KU355786	Fruhstorferiola sp.	Melanoplinae	Acrididae	Acridoidea	Caelifera
HQ833839	Bryodema luctuosum luctuosum	Oedipodinae	Acrididae	Acridoidea	Caelifera
MN083172	Parapleurus alliaceus	Oedipodinae	Acrididae	Acridoidea	Caelifera
MN083169	Celes akitanus	Oedipodinae	Acrididae	Acridoidea	Caelifera
NC_029408	Compsorhipis davidiana	Oedipodinae	Acrididae	Acridoidea	Caelifera
NC_014891	Locusta migratoria manilensis	Oedipodinae	Acrididae	Acridoidea	Caelifera
MN083170	Heteropternis respondens	Oedipodinae	Acrididae	Acridoidea	Caelifera
NC_001712	Locusta migratoria	Oedipodinae	Acrididae	Acridoidea	Caelifera
NC_025558	Angaracris barabensis	Oedipodinae	Acrididae	Acridoidea	Caelifera
MN083167	Bryodema nigroptera	Oedipodinae	Acrididae	Acridoidea	Caelifera
MN083193	Angaracris nigripennis	Oedipodinae	Acrididae	Acridoidea	Caelifera
MK903585	Ceracris fasciata fasciata	Oedipodinae	Acrididae	Acridoidea	Caelifera
NC_025946	Angaracris rhodopa	Oedipodinae	Acrididae	Acridoidea	Caelifera
NC_025285	Ceracris versicolor	Oedipodinae	Acrididae	Acridoidea	Caelifera
MK903555	Aiolopus tamulus	Oedipodinae	Acrididae	Acridoidea	Caelifera
NC_035227	Pternoscirta caliginosa	Oedipodinae	Acrididae	Acridoidea	Caelifera
NC_019994	Ceracris kiangsu	Oedipodinae	Acrididae	Acridoidea	Caelifera
NC_029327	Oedaleus infernalis	Oedipodinae	Acrididae	Acridoidea	Caelifera
MN083168	Bryodemella holdereri holdereri	Oedipodinae	Acrididae	Acridoidea	Caelifera
MN083171	Oedaleus abruptus	Oedipodinae	Acrididae	Acridoidea	Caelifera
MN083196	Bryodemella tuberculata diluta	Oedipodinae	Acrididae	Acridoidea	Caelifera
NC_034674	Aiolopus thalassinus	Oedipodinae	Acrididae	Acridoidea	Caelifera
NC_071955	Sphingonotus mongolicus	Oedipodinae	Acrididae	Acridoidea	Caelifera
MN083190	Sphingonotus menglaensis	Oedipodinae	Acrididae	Acridoidea	Caelifera
MN083207	Sphingonotus ningsianus	Oedipodinae	Acrididae	Acridoidea	Caelifera
KP889242	Bryodema miramae miramae	Oedipodinae	Acrididae	Acridoidea	Caelifera
MK903558	Ceracris nigricornis nigricornis	Oedipodinae	Acrididae	Acridoidea	Caelifera
NC_015624	Locusta migratoria tibetensis	Oedipodinae	Acrididae	Acridoidea	Caelifera
MN083197	Celes skalozubovi	Oedipodinae	Acrididae	Acridoidea	Caelifera
NC_011119	Locusta migratoria migratoria	Oedipodinae	Acrididae	Acridoidea	Caelifera
NC_011115	Oedaleus decorus asiaticus	Oedipodinae	Acrididae	Acridoidea	Caelifera
MN083208	Sphingonotus yenchihensis	Oedipodinae	Acrididae	Acridoidea	Caelifera
MN083195	Bryodema uvarovi	Oedipodinae	Acrididae	Acridoidea	Caelifera
MK903576	Trilophidia annulata	Oedipodinae	Acrididae	Acridoidea	Caelifera
NC_011114	Gastrimargus marmoratus	Oedipodinae	Acrididae	Acridoidea	Caelifera
MN083182	Bryodema dolichoptera	Oedipodinae	Acrididae	Acridoidea	Caelifera
MN083199	Emeiacris maculata	Oxyinae	Acrididae	Acridoidea	Caelifera
NC_025765	Pseudoxya diminuta	Oxyinae	Acrididae	Acridoidea	Caelifera
MN046216	Oxytauchira brachyptera	Oxyinae	Acrididae	Acridoidea	Caelifera
MN083185	Oxya hainanensis	Oxyinae	Acrididae	Acridoidea	Caelifera
NC_030165	Caryanda sp. ZH-2016	Oxyinae	Acrididae	Acridoidea	Caelifera
NC_043773	Oxya japonica	Oxyinae	Acrididae	Acridoidea	Caelifera
MK903571	Oxya adentata	Oxyinae	Acrididae	Acridoidea	Caelifera
KP313875	Oxya hyla intricata	Oxyinae	Acrididae	Acridoidea	Caelifera
NC_036750	Caryanda elegans	Oxyinae	Acrididae	Acridoidea	Caelifera
MN046214	Gesonula punctifrons	Oxyinae	Acrididae	Acridoidea	Caelifera
NC_010219	Oxya chinesis	Oxyinae	Acrididae	Acridoidea	Caelifera
NC_032076	Oxya hyla	Oxyinae	Acrididae	Acridoidea	Caelifera
MN046219	Spathosternum prasiniferum prasiniferum	Spathosterninae	Acrididae	Acridoidea	Caelifera
KM588074	Spathosternum prasiniferum sinense	Spathosterninae	Acrididae	Acridoidea	Caelifera
MK903597	Phlaeoba antennata	Acridinae	AcsSrididae	Acridoidea	Caelifera
MN046213	Conophymacris viridis	Conophyminae	Dericorythidae	Acridoidea	Caelifera
MN083198	Dericorys annulata	Dericorythinae	Dericorythidae	Acridoidea	Caelifera
NC_020774	Lentula callani	Lentulinae	Lentulidae	Acridoidea	Caelifera
NC_020775	Lithidiopsis carinatus		Lithidiidae	Acridoidea	Caelifera
NC_020778	Ommexecha virens	Ommexechinae	Ommexechidae	Acridoidea	Caelifera
NC_023535	Humphaplotropis culaishanensis	Thrinchinae	Pamphagidae	Acridoidea	Caelifera
NC_026525	Sinotmethis brachypterus	Thrinchinae	Pamphagidae	Acridoidea	Caelifera
NC_020329	Filchnerella helanshanensis	Thrinchinae	Pamphagidae	Acridoidea	Caelifera
NC_020328	Asiotmethis zacharjini	Thrinchinae	Pamphagidae	Acridoidea	Caelifera
NC_020330	Pseudotmethis rubimarginis	Thrinchinae	Pamphagidae	Acridoidea	Caelifera
NC_014610	Thrinchus schrenkii	Thrinchinae	Pamphagidae	Acridoidea	Caelifera
NC_025904	Asiotmethis jubatus	Thrinchinae	Pamphagidae	Acridoidea	Caelifera
NC_024923	Filchnerella beicki	Thrinchinae	Pamphagidae	Acridoidea	Caelifera
MN083201	Filchnerella qilianshanensis	Thrinchinae	Pamphagidae	Acridoidea	Caelifera
MK903590	Filchnerella kukunoris	Thrinchinae	Pamphagidae	Acridoidea	Caelifera
MK903591	Filchnerella sunanensis	Thrinchinae	Pamphagidae	Acridoidea	Caelifera
MN083202	Filchnerella tenggerensis	Thrinchinae	Pamphagidae	Acridoidea	Caelifera
MK903560	Filchnerella yongdengensis	Thrinchinae	Pamphagidae	Acridoidea	Caelifera
MK903573	Sinotmethis amicus	Thrinchinae	Pamphagidae	Acridoidea	Caelifera
JX913764	Prionotropis hystrix	Thrinchinae	Pamphagidae	Acridoidea	Caelifera
NC_020776	Pyrgacris descampsi		Pyrgacrididae	Acridoidea	Caelifera
NC_014490	Xyleus modestus	Romaleinae	Romaleidae	Acridoidea	Caelifera
NC_020773	Tristira magellanica	Tristirinae	Tristiridae	Acridoidea	Caelifera
KM657339	Chorotypus fenestratus	Chorotypinae	Chorotypidae	Eumastacoidea	Caelifera
NC_020045	Erianthus versicolor	Erianthinae	Chorotypidae	Eumastacoidea	Caelifera
NC_016182	Pielomastax zhengi	Episactinae	Episactidae	Eumastacoidea	Caelifera
NC_028061	Pseudothericles compressifrons	Thericleinae	Thericleidae	Eumastacoidea	Caelifera
NC_014491	Physemacris variolosa		Pneumoridae	Pneumoroidea	Caelifera
MK514100	Psedna nana	Orthacridinae	Pyrgomorphidae	Pyrgomorphoidea	Caelifera
MK514099	Sphenacris crassicornis	Orthacridinae	Pyrgomorphidae	Pyrgomorphoidea	Caelifera
MK514103	Phymateus morbillosus	Phymateina	Pyrgomorphidae	Pyrgomorphoidea	Caelifera
NC_011824	Atractomorpha sinensis	Pyrgomorphinae	Pyrgomorphidae	Pyrgomorphoidea	Caelifera
NC_023921	Mekongiella kingdoni	Pyrgomorphinae	Pyrgomorphidae	Pyrgomorphoidea	Caelifera
MN083194	Atractomorpha psittacina	Pyrgomorphinae	Pyrgomorphidae	Pyrgomorphoidea	Caelifera
NC_014451	Mekongiella xizangensis	Pyrgomorphinae	Pyrgomorphidae	Pyrgomorphoidea	Caelifera
NC_014450	Mekongiana xiangchengensis	Pyrgomorphinae	Pyrgomorphidae	Pyrgomorphoidea	Caelifera
MK080200	Tagasta indica	Pyrgomorphinae	Pyrgomorphidae	Pyrgomorphoidea	Caelifera
MK903578	Yunnanites coriacea	Pyrgomorphinae	Pyrgomorphidae	Pyrgomorphoidea	Caelifera
MK514107	Sphenarium purpurascens	Pyrgomorphinae	Pyrgomorphidae	Pyrgomorphoidea	Caelifera
NC_020777	Tanaocerus koebelei	Tanaocerinae	Tanaoceridae	Tanaoceroidea	Caelifera
MN083181	Yunnantettix bannaensis	Cladonotinae	Tetrigidae	Tetrigoidea	Caelifera
JX913766	Trachytettix bufo	Cladonotinae	Tetrigidae	Tetrigoidea	Caelifera
NC_042697	Systolederus spicupennis	Metrodorinae	Tetrigidae	Tetrigoidea	Caelifera
MN083173	Bolivaritettix lativertex	Metrodorinae	Tetrigidae	Tetrigoidea	Caelifera
MN083174	Bolivaritettix sikkimensis	Metrodorinae	Tetrigidae	Tetrigoidea	Caelifera
KY798414	Thoradonta obtusilobata	Scelimeninae	Tetrigidae	Tetrigoidea	Caelifera
PQ524196	Eucriotettix amplifemurus	Scelimeninae	Tetrigidae	Tetrigoidea	Caelifera
PQ524197	Paragavialidium curvispinum	Scelimeninae	Tetrigidae	Tetrigoidea	Caelifera
MT162549	Paragavialidium sichuanense	Scelimeninae	Tetrigidae	Tetrigoidea	Caelifera
MN083176	Eucriotettix oculatus	Scelimeninae	Tetrigidae	Tetrigoidea	Caelifera
MN083177	Euparatettix bimaculatus	Tetriginae	Tetrigidae	Tetrigoidea	Caelifera
KY798413	Coptotettix longjiangensis	Tetriginae	Tetrigidae	Tetrigoidea	Caelifera
KY798412	Formosatettix qinlingensis	Tetriginae	Tetrigidae	Tetrigoidea	Caelifera
NC_018543	Tetrix japonica	Tetriginae	Tetrigidae	Tetrigoidea	Caelifera
MN083180	Tetrix ruyuanensis	Tetriginae	Tetrigidae	Tetrigoidea	Caelifera
MN083178	Euparatettix variabilis	Tetriginae	Tetrigidae	Tetrigoidea	Caelifera
MN083175	Ergatettix dorsifera	Tetriginae	Tetrigidae	Tetrigoidea	Caelifera
NC_018542	Alulatettix yunnanensis	Tetriginae	Tetrigidae	Tetrigoidea	Caelifera
KM657334	Cylindraustralia sp.		Cylindrachetidae	Tridactyloidea	Caelifera
NC_028065	Mirhipipteryx andensis	Ripipteryginae	Ripipterygidae	Tridactyloidea	Caelifera
NC_014488	Ellipes minuta	Tridactylinae	Tridactylidae	Tridactyloidea	Caelifera
KX673204	Tridactylus sp. NS-2016	Tridactylinae	Tridactylidae	Tridactyloidea	Caelifera
MK903577	Xenogryllus marmoratus	Eneopterinae	Gryllidae	Grylloidea	Ensifera
NC_037914	Cardiodactylus muiri	Eneopterinae	Gryllidae	Grylloidea	Ensifera
JQ686193	Teleogryllus commodus	Gryllinae	Gryllidae	Grylloidea	Ensifera
NC_030762	Velarifictorus hemelytrus	Gryllinae	Gryllidae	Grylloidea	Ensifera
MK903567	Loxoblemmus doenitzi	Gryllinae	Gryllidae	Grylloidea	Ensifera
NC_011823	Teleogryllus emma	Gryllinae	Gryllidae	Grylloidea	Ensifera
NC_030763	Loxoblemmus equestris	Gryllinae	Gryllidae	Grylloidea	Ensifera
MT993975	Gryllus bimaculatus	Gryllinae	Gryllidae	Grylloidea	Ensifera
MK903574	Teleogryllus infernalis	Gryllinae	Gryllidae	Grylloidea	Ensifera
LC521855	Teleogryllus occipitalis	Gryllinae	Gryllidae	Grylloidea	Ensifera
KX057720	Oecanthus rufescens	Oecanthinae	Gryllidae	Grylloidea	Ensifera
NC_034799	Oecanthus sinensis	Oecanthinae	Gryllidae	Grylloidea	Ensifera
NC_034797	Truljalia hibinonis	Podoscirtinae	Gryllidae	Grylloidea	Ensifera
NC_039739	Ornebius fuscicercis	Mogoplistinae	Mogoplistidae	Grylloidea	Ensifera
NC_039666	Ornebius bimaculatus	Mogoplistinae	Mogoplistidae	Grylloidea	Ensifera
NC_039667	Ornebius kanetataki	Mogoplistinae	Mogoplistidae	Grylloidea	Ensifera
NC_039664	Cacoplistes rogenhoferi	Cachoplistinae	Phalangopsidae	Grylloidea	Ensifera
NC_039665	Meloimorpha japonica	Cachoplistinae	Phalangopsidae	Grylloidea	Ensifera
NC_032077	Trigonidium sjostedti	Trigonidiinae	Trigonidiidae	Grylloidea	Ensifera
NC_006678	Gryllotalpa orientalis	Gryllotalpinae	Gryllotalpidae	Gryllotalpoidea	Ensifera
KC894752	Gryllotalpa unispina	Gryllotalpinae	Gryllotalpidae	Gryllotalpoidea	Ensifera
NC_011302	Gryllotalpa pluvialis	Gryllotalpinae	Gryllotalpidae	Gryllotalpoidea	Ensifera
MK903562	Gryllotalpa sp.	Gryllotalpinae	Gryllotalpidae	Gryllotalpoidea	Ensifera
NC_011301	Myrmecophilus manni	Myrmecophilinae	Myrmecophilidae	Gryllotalpoidea	Ensifera
NC_028059	Cyphoderris monstrosa	Cyphoderrinae	Prophalangopsidae	Hagloidea	Ensifera
NC_021397	Tarragoilus diuturnus	Prophalangopsinae	Prophalangopsidae	Hagloidea	Ensifera
KX057718	Diestramima sp. ZJZ-2017	Aemodogryllinae	Rhaphidophoridae	Rhaphidophoroidea	Ensifera
KX057740	Diestramima tibetensis	Aemodogryllinae	Rhaphidophoridae	Rhaphidophoroidea	Ensifera
NC_033989	Diestrammena asynamora	Aemodogryllinae	Rhaphidophoridae	Rhaphidophoroidea	Ensifera
NC_011306	Troglophilus neglectus	Troglophilinae	Rhaphidophoridae	Rhaphidophoroidea	Ensifera
NC_028062	Comicus campestris	Comicinae	Schizodactylidae	Schizodactyloidea	Ensifera
KY364002	Apteranabropsis sp.	Anabropsinae	Anostostomatidae	Stenopelmatoidea	Ensifera
NC_028063	Henicus brevimucronatus	Anostostomatinae	Anostostomatidae	Stenopelmatoidea	Ensifera
NC_028060	Camptonotus carolinensis	Gryllacridinae	Gryllacrididae	Stenopelmatoidea	Ensifera
NC_033998	Homogryllacris anelytra	Gryllacridinae	Gryllacrididae	Stenopelmatoidea	Ensifera
KX057731	Capnogryllacris melanocrania	Hyperbaeninae	Gryllacrididae	Stenopelmatoidea	Ensifera
NC_033994	Phryganogryllacris xiai	Hyperbaeninae	Gryllacrididae	Stenopelmatoidea	Ensifera
NC_028058	Stenopelmatus fuscus	Stenopelmatinae	Stenopelmatidae	Stenopelmatoidea	Ensifera
NC_011813	Deracantha onos	Bradyporinae	Tettigoniidae	Tettigonioidea	Ensifera
NC_033984	Zichya baranovi	Bradyporinae	Tettigoniidae	Tettigonioidea	Ensifera
NC_016696	Conocephalus maculatus	Conocephalinae	Tettigoniidae	Tettigonioidea	Ensifera
NC_033987	Conanalus pieli	Conocephalinae	Tettigoniidae	Tettigonioidea	Ensifera
NC_033990	Pseudorhynchus crassiceps	Conocephalinae	Tettigoniidae	Tettigonioidea	Ensifera
MK903572	Ruspolia lineosa	Conocephalinae	Tettigoniidae	Tettigonioidea	Ensifera
NC_009876	Ruspolia dubia	Conocephalinae	Tettigoniidae	Tettigonioidea	Ensifera
NC_033988	Conocephalus melaenus	Conocephalinae	Tettigoniidae	Tettigonioidea	Ensifera
NC_033992	Pseudorhynchus acuminatus	Conocephalinae	Tettigoniidae	Tettigonioidea	Ensifera
KX057717	Ruspolia sp. ZJZ-2017	Conocephalinae	Tettigoniidae	Tettigonioidea	Ensifera
NC_033983	Hexacentrus japonicus	Hexacentrinae	Tettigoniidae	Tettigonioidea	Ensifera
NC_033999	Hexacentrus unicolor	Hexacentrinae	Tettigoniidae	Tettigonioidea	Ensifera
NC_040974	Xizicus maculatus	Meconematinae	Tettigoniidae	Tettigonioidea	Ensifera
NC_018765	Xizicus fascipes	Meconematinae	Tettigoniidae	Tettigonioidea	Ensifera
KY458226	Xizicus howardi	Meconematinae	Tettigoniidae	Tettigonioidea	Ensifera
NC_033981	Decma fissa	Meconematinae	Tettigoniidae	Tettigonioidea	Ensifera
MK903580	Nipponomeconema sinica	Meconematinae	Tettigoniidae	Tettigonioidea	Ensifera
NC_033853	Pseudocosmetura anjiensis	Meconematinae	Tettigoniidae	Tettigonioidea	Ensifera
NC_033982	Pseudokuzicus pieli	Meconematinae	Tettigoniidae	Tettigonioidea	Ensifera
NC_039981	Xiphidiopsis gurneyi	Meconematinae	Tettigoniidae	Tettigonioidea	Ensifera
NC_021380	Mecopoda elongata	Mecopodinae	Tettigoniidae	Tettigonioidea	Ensifera
NC_021379	Mecopoda niponensis	Mecopodinae	Tettigoniidae	Tettigonioidea	Ensifera
NC_014289	Elimaea cheni	Phaneropterinae	Tettigoniidae	Tettigonioidea	Ensifera
NC_028159	Kuwayamaea brachyptera	Phaneropterinae	Tettigoniidae	Tettigonioidea	Ensifera
NC_033993	Holochlora fruhstorferi	Phaneropterinae	Tettigoniidae	Tettigonioidea	Ensifera
NC_034757	Phaneroptera nigroantennata	Phaneropterinae	Tettigoniidae	Tettigonioidea	Ensifera
NC_031652	Ducetia japonica	Phaneropterinae	Tettigoniidae	Tettigonioidea	Ensifera
NC_034756	Phaneroptera gracilis	Phaneropterinae	Tettigoniidae	Tettigonioidea	Ensifera
PQ389431	Tapiena bivittata	Phaneropterinae	Tettigoniidae	Tettigonioidea	Ensifera
NC_034994	Sinochlora szechwanensis	Phaneropterinae	Tettigoniidae	Tettigonioidea	Ensifera
MN083188	Ruidocollaris convexipennis	Phaneropterinae	Tettigoniidae	Tettigonioidea	Ensifera
NC_028160	Ruidocollaris obscura	Phaneropterinae	Tettigoniidae	Tettigonioidea	Ensifera
KX057719	Deflorita sp. ZJZ-2017	Phaneropterinae	Tettigoniidae	Tettigonioidea	Ensifera
NC_021424	Sinochlora longifissa	Phaneropterinae	Tettigoniidae	Tettigonioidea	Ensifera
MK903598	Sinochlora sinensis	Phaneropterinae	Tettigoniidae	Tettigonioidea	Ensifera
NC_033995	Kuwayamaea chinensis	Phaneropterinae	Tettigoniidae	Tettigonioidea	Ensifera
KX673198	Ducetia sp. NS-2016	Phaneropterinae	Tettigoniidae	Tettigonioidea	Ensifera
KC467056	Sinochlora retrolateralis	Phaneropterinae	Tettigoniidae	Tettigonioidea	Ensifera
NC_042666	Isophya major	Phaneropterinae	Tettigoniidae	Tettigonioidea	Ensifera
NC_042665	Poecilimon luschani	Phaneropterinae	Tettigoniidae	Tettigonioidea	Ensifera
KT345949	Phyllomimus detersus	Pseudophyllinae	Tettigoniidae	Tettigonioidea	Ensifera
NC_034773	Pseudophyllus titan	Pseudophyllinae	Tettigoniidae	Tettigonioidea	Ensifera
KX057714	Orophyllus montanus	Pseudophyllinae	Tettigoniidae	Tettigonioidea	Ensifera
MK903581	Phyllomimus sinicus	Pseudophyllinae	Tettigoniidae	Tettigonioidea	Ensifera
MG366126	Phyllomimus sp. YH-2018	Pseudophyllinae	Tettigoniidae	Tettigonioidea	Ensifera
KX057722	Phyllomimus sp. ZJZ-2017	Pseudophyllinae	Tettigoniidae	Tettigonioidea	Ensifera
KX057715	Tegra novaehollandiae viridinotata	Pseudophyllinae	Tettigoniidae	Tettigonioidea	Ensifera
MK903561	Gampsocleis sedakovii	Tettigoniinae	Tettigoniidae	Tettigonioidea	Ensifera
NC_033986	Metrioptera bonneti	Tettigoniinae	Tettigoniidae	Tettigonioidea	Ensifera
NC_026231	Uvarovites inflatus	Tettigoniinae	Tettigoniidae	Tettigonioidea	Ensifera
NC_009967	Anabrus simplex	Tettigoniinae	Tettigoniidae	Tettigonioidea	Ensifera
NC_034796	Metrioptera ussuriana	Tettigoniinae	Tettigoniidae	Tettigonioidea	Ensifera
NC_011200	Gampsocleis gratiosa	Tettigoniinae	Tettigoniidae	Tettigonioidea	Ensifera
MK903557	Atlanticus sinensis	Tettigoniinae	Tettigoniidae	Tettigonioidea	Ensifera
KX057727	Tettigonia chinensis	Tettigoniinae	Tettigoniidae	Tettigonioidea	Ensifera
KX057730	Atlanticus sp.	Tettigoniinae	Tettigoniidae	Tettigonioidea	Ensifera
NC_030268	Anaxarcha zhengi	Acromantinae			Outgroup
NC_034841	Periplaneta australasiae	Blattinae			Outgroup
NC_014695	Phraortes illepidus	Lonchodinae			Outgroup
NC_034282	Rhombodera brachynota	Mantinae			Outgroup
NC_034284	Rhombodera valida	Mantinae			Outgroup
NC_034930	Embiratermes neotenicus	Syntermitinae			Outgroup

## Sheet: Table S2
Table S2 Predicted results of mitochondrial RNA for three species using MITOS v2
GenBank accession number	Species name	Type	Gene	Start site	stop site	RNA secondary structure
PQ389431	Tapiena bivittata	tRNA	trnI	0	68	(((((((..(((......))).(((((.......))))).....((((.........))))))))))).
		tRNA	trnQ	66	133	(((((((..((((....)))).(((((.......)))))....(((((.......)))))))))))).
		tRNA	trnM	141	205	(((((((..((((......))))..((((.......)))).....((((....))))))))))).
		tRNA	trnW	1233	1297	(((((((..((((.....)))).((.((.......)).))....(((((...)))))))))))).
		tRNA	trnC	1290	1352	.((((((..((((....)))).(((((.......)))))....((((....))))))))))..
		tRNA	trnL2	2939	3003	(((((((..(((......)))..((((.......)))).....((((......))))))))))).
		tRNA	trnK	3694	3763	(((((((..(((.......))).(((((.......))))).....(((((.......)))))))))))).
		tRNA	trnD	3763	3828	(((((((..((((.....)))).(((((.......)))))....((((......))))))))))).
		tRNA	trnG	5448	5510	(((((((..((((....)))).(((((.......)))))....((((....))))))))))).
		tRNA	trnA	5863	5925	(((((((..((((....)))).(((((.......)))))....((((....))))))))))).
		tRNA	trnR	5930	5992	.((((((..((((....))))..((((.......)))).....((((....))))))))))..
		tRNA	trnN	6005	6070	(((((((..(((........))).(((((.......))))).....(((......)))))))))).
		tRNA	trnS1	6067	6129	.((((((..........((((.......)))).....(((((........)))))))))))..
		tRNA	trnE	6145	6213	(((((((..((((.......)))).(((((.......)))))....(((((.....)))))))))))).
		tRNA	trnF	6212	6273	(((((((..((((.....)))).(((((.......)))))....(((....)))))))))).
		tRNA	trnH	8006	8069	(((((((..((((.....)))).(((((.......)))))....((((....))))))))))).
		tRNA	trnT	9702	9764	(((((((..((((....)))).(.(((.......))).)....(((((..)))))))))))).
		tRNA	trnP	9764	9826	(((((((..((((.....)))).(((((.......)))))....((.......))))))))).
		tRNA	trnS2	11481	11545	(((((((..((((.))))..(((((.......)))))....(((((......)))))))))))).
		tRNA	trnL1	12518	12582	(((((((..(((......))).(((((.......)))))....(((((....)))))))))))).
		rRNA	rrnL	12564	13824	...........................((....))....................((....)).......................................(((.....)))..................(((((((........(((((..)))))....((....(((((((.....(((.(((((..(((..((((........)))).)))...))))).)))...(((.....)))......))))))).......))..((((((....(((((...)))))..(((((((.((....(((((.......)))))..))..)))))))....((((((((((......))))))))))..............((.........(((((((.(…
		tRNA	trnV	13896	13963	(((((((..((((.....)))).(((((.......)))))....((((.......)))).))))))).
		rRNA	rrnS	13963	14741	...((((.........))))..(((((((((.((((((((...(((.(((..((....))...((.......................)).......))))))........(((((.(((((....)))))))))).)).))))))...(.((((((................)))..............))).).)))))))))....((((.((((((.(((........((((.((...(((((((((..((......)).))))))))).......)).))))....)))..))))))....(((((.....(...((((.........))))...).)))))...........)))).((((......((.......))....)))).......…
PQ524196	Eucriotettix amplifemurus	tRNA	trnI	0	64	(((((((..(((........))).(((((.......))))).....((((...))))))))))).
		tRNA	trnQ	63	131	(((((((..((((.....)))).(((((.......)))))....(.(((.......))).)))))))).
		tRNA	trnM	130	197	(((((((..((((.....)))).(((((.......)))))....(((.(......).)))))))))).
		tRNA	trnW	1207	1272	((((.((..((((.....)))).(((((.......)))))....(((((....))))))).)))).
		tRNA	trnC	1265	1329	((.((((...(((....)))..(((((.......)))))....(((((....))))))))).)).
		tRNA	trnY	1330	1397	((.((((..(((.........))).(((((.......)))))....((((......)))))))).)).
		tRNA	trnL2	2937	2999	(((((((..((((....)))).(((((.......)))))....((((....))))))))))).
		tRNA	trnD	3676	3738	(((((((..((.(.....).)).(((((.......)))))....(((((.)))))))))))).
		tRNA	trnK	3740	3805	(((((((..((((.....))))..((((.......))))......((((.....))))))))))).
		tRNA	trnG	5517	5578	(((((((..((((....)))).(((((.......)))))....(((.....)))))))))).
		tRNA	trnA	5931	5995	((((..(..((((....)))).(((((.......)))))....(((((....))))))..)))).
		tRNA	trnR	5995	6055	(((((((..(((....)))..((((.......)))).....(((......)))))))))).
		tRNA	trnN	6119	6182	(((((((..(((.......))).(((((.......))))).....(((.....)))))))))).
		tRNA	trnS1	6183	6249	(((((.(...........(((((.......)))).)....(((((.........)))))).))))).
		tRNA	trnE	6250	6312	(((((((..((((.....)))).(((((.......)))))....((((...))))))))))).
		tRNA	trnF	6311	6373	(((((((..((((...)))).(((((.......)))))....(((((...)))))))))))).
		tRNA	trnH	8095	8157	(((((((..((((.....)))).(((((.......)))))....(((((.)))))))))))).
		tRNA	trnT	9763	9824	(((((((..((((.....)))).(((((.......)))))....(((....)))))))))).
		tRNA	trnP	9825	9890	((((((...((((.....)))).(((((.......)))))....(((.(....).))).)))))).
		tRNA	trnS2	11521	11590	(((((((..(((........))).(((((.......)))))....(((((.......)))))))))))).
		tRNA	trnL1	13154	13218	(((((((..(((........)))..((((.......)))).....((((....))))))))))).
		rRNA	rrnL	13217	14473	.........................(..).......(.((.....(.).....))).........................((....))...........................(.......)....................(((((((........(((((..)))))....((...((((((((.....((((((((((......((((........)))).....).)))))))))...((.......))......))))))))......))..((((((....((((...))))...(.((.((..((((.((((........)))).))))..)).)).)......(..((((((......))))))..).(((......)))..(((...…
		tRNA	trnV	14508	14576	(((((((....((.....))...(((((.......)))))....(((((.......)))))))))))).
		rRNA	rrnS	14576	15320	...((((.........))))..((((((((..((((.(((...(((.(((.........................))))))........((((..(((((....))))).)))).)).).))))..((((((((................)))..............)))))..)))))))).....((.(((((.((..(........(((((.((...((..(((((((((......)))).)))))..))..)).)))))....)...)).)))).....(((.(....(...((((.........))))...)).)))...........).)).((((.......((.....)).....))))........((((.(((..(((......((((.…
PQ524197	Paragavialidium curvispinum	tRNA	trnI	0	65	(((.(((..(((.......))).(((((.......))))).....(((((...)))))))).))).
		tRNA	trnQ	66	134	(((((((..((((.....)))).(((((.......)))))....(((((.......)))))))))))).
		tRNA	trnM	135	201	(((.(((..((((.....)))).(((((.......)))))....(((((.....)))))))).))).
		tRNA	trnW	1214	1277	((((.((..((((.....))))..((((.......)))).....((((....)))))).)))).
		tRNA	trnC	1270	1331	((((.((...(((....)))..(((((.......)))))....((((...)))))).)))).
		tRNA	trnY	1332	1395	(((((((..(((.......))).(.(((.......))).)....(((......)))))))))).
		tRNA	trnL2	2927	2990	(((((((..(((......)))..((((.......)))).....(((((...)))))))))))).
		tRNA	trnD	3673	3735	(((((((..((((.....)))).(((((.......)))))....(((.....)))))))))).
		tRNA	trnK	3737	3805	(((((((..(((.........)))..((((.......))))......(((((....)))))))))))).
		tRNA	trnG	5416	5479	(((((.(..((((....)))).(((((.......)))))....((((.....))))).))))).
		tRNA	trnA	5832	5893	(((((((..((((....)))).(((((.......)))))....(((.....)))))))))).
		tRNA	trnR	5893	5958	((((((.(..(((......)))..((((.......))))......((((.....))))))))))).
		tRNA	trnN	5959	6022	((((.((..(((.......))).(((((.......))))).....((((...)))))).)))).
		tRNA	trnS1	6023	6089	(((((((...........(((((.......))))).....(((((.........)))))))))))).
		tRNA	trnE	6090	6153	(((((.(..((((.....)))).(((((.......)))))....((((....))))).))))).
		tRNA	trnF	6152	6212	(((((((..((((...)))).(((((.......)))))....((((...))))))))))).
		tRNA	trnH	7939	8002	(((((((..((((......)))).(((((.......)))))....(((.....)))))))))).
		tRNA	trnT	9614	9676	(((((((..((((......)))).(((((.......)))))....(((....)))))))))).
		tRNA	trnP	9677	9741	(((((((..((((.....)))).(((((.......)))))....(((((...)))))))))))).
		tRNA	trnS2	11378	11443	(((((((..((.....)).(((((.......))))).....(((((.......)))))))))))).
		tRNA	trnL1	12397	12461	(((((.(..(((.......)))..((((.......)))).....((((.....))))).))))).
		rRNA	rrnL	12439	13668	((......))....(..(........).)..((....))........................(.(.......).)..................((.((((.........((......)).....((...((((((((.....((((((((((......(.((........)).).....).)))))))))...(((.....)))......))))))))......))..((((((....(((......)))..(((((((..(((((((((........)))))))))..))))))).......((((((((......))))))))..............(((.............((.((((.........))).)))....((..((......))))…
		tRNA	trnV	13754	13820	((((((...............(((((.......)))))....(((.(.......).))).)))))).
		rRNA	rrnS	13819	14557	...((((.........)))).(.(((((((....((((((...(((.((.((....)).....................)))))........(((((.(((((....)))))))))).)).))))....((((((((................)))..............)))))..))))))).)....((.(.(((((((..(........((..((.(....((((((((..((......)).))))))))....).))..))....)...))))))).....(((.(....(...((((.........))))...)).)))..........).)).((((.....((.......))...))))........((((.(((..(((......((((.…

## Sheet: Table S3
Table S3-1 The mtRNA6 model
		A	C	G	U	AU	CG	GC	GU	UA	UG
Exchangeability rates	A
	C	2.72702
	G	5.16458	0.659258
	U	2.24588	6.09522	2.32712
	AU	0.0738142	0.03206	0.0545272	0.0199417
	CG	0.0185303	0.0115234	0.000733899	0.0029635	328.792
	GC	0.00208704	0.000156171	0.0311377	0.00889096	8610.57	139.258
	GU	0.105518	0.0272504	0.123938	0.0216367	44056.1	282.235	7827.28
	UA	0.0623824	0.00744077	0.057313	0.0173471	3158.05	2596.39	44.5097	0.321755
	UG	5.05609	1.12297	0.413367	3.73637	25714.2	1139.45	1353.94	0.680251	5224.31
Frequencies		0.328027	0.0515409	0.0856942	0.314101	5.0581e-05	6.3419e-05	0.000104615	0.220121	0.000187686	0.00011
Table S3-2 The mtRNA7 model
		A	C	G	U	AU	CG	GC	GU	UA	UG	MM
Exchangeability rates	A
	C	4.62806
	G	9.16537	0.896079
	U	4.03474	9.96882	4.18255
	AU	0.0412619	0.0141245	0.0105949	0.00939009
	CG	6.0645e-05	0.000323552	7.2586e-05	0.000628404	710.301
	GC	0.00159537	2.8368e-05	0.00864145	0.000158208	44801.5	163.618
	GU	0.0684967	0.0261989	0.210956	0.0378206	206614	409.889	7384.37
	UA	0.0225723	0.0341992	0.0252844	0.00875439	9318.59	24759.8	29.7118	0.175569
	UG	0.000156246	0.00120221	0.0116122	0.00158714	5144.23	81448	65.0632	0.13574	10076.7
	MM	10.6741	1.0359	7.50787	2.56558	119996	9084.57	1711.09	1.39975	3751.94	2366.82
Frequencies		0.116914	0.0188266	0.0310677	0.115261	0.0817974	0.0222158	0.466487	0.0366284	0.0171233	0.0763356	0.0173435
Table S3-3 The mtRNA16 model
		A	C	G	U	AA	AC	AG	AU	CA	CC	CG	CU	GA	GC	GG	GU	UA	UC	UG	UU
Exchangeability rates	A
	C	4.85578
	G	9.74956	0.742375
	U	4.31328	11.357	4.13185
	AA	2.86e-05	5e-09	3e-09	4.869e-06
	AC	1.02516	0.00299117	1.22763	0.35284	0.755457
	AG	0.0526991	0.355708	0.172117	0.378471	4.77182	10.4599
	AU	0.0337723	0.00801552	0.0111948	0.00776671	0.142699	20.8136	7.49865
	CA	0.236467	0.186558	1.37366	0.859128	1.19888	47.6106	5.55886	1.72734
	CC	1e-09	0.025239	3e-09	1e-09	0.826612	3.102e-06	2.8e-08	1e-09	0.489433
	CG	0.0068154	6e-09	2.084e-06	2.543e-05	0.00036695	5.22e-07	3.34249	0.0242231	25.2776	0.353145
	CU	0.124774	0.034469	0.608059	0.000137577	0.000226421	0.0408129	2.46471	7.40447	117.756	5.08171	8.03658
	GA	0.18874	0.406858	0.332651	0.015319	5.95494	43.7426	87.8582	2.43246	31.4191	0.00101467	0.000866676	0.154432
	GC	0.00383974	5e-09	2.3531e-05	0.00390416	4.02e-07	18.5146	0.00434863	3.36064	1.00255	0.144384	5e-09	3.9e-08	2.69494
	GG	1e-09	5e-09	3e-09	1e-09	5.72511	0.0122219	1.2381	1.562e-06	0.0110132	0.572123	0.0376572	1.6011e-05	3.49957	0.0345658
	GU	0.0886583	5.98e-07	0.135399	0.0802287	0.00480805	0.408409	0.164614	17.9048	0.00929994	5e-09	0.025423	4.01834	16.3165	15.5479	0.113599
	UA	0.00749424	0.0382218	0.0100137	0.00784514	0.14296	0.0017543	0.816062	0.757698	27.8753	1.102e-06	4.40752	2.34478	10.0759	0.028257	0.000303786	0.554174
	UC	0.0671152	0.50049	4.92e-07	0.133531	8.887e-06	160.352	14.0992	1.03995	34.9105	7.61509	0.00132644	53.4818	0.826108	3.71783	7e-09	2.94739	4.52531
	UG	0.0100302	0.0591222	0.0285954	0.0019378	3.622e-06	1.7307e-05	29.6791	0.243112	5.27124	0.000269236	17.7179	4.62225	0.630937	0.0474675	0.0862521	0.871643	17.4402	5.20196
	UU	0.000834351	1.7228e-05	3e-09	0.0010818	2.76959	0.606739	0.212842	0.37025	0.00800126	5.29825	0.000114738	6.77138	0.445855	0.000780523	2.02954	0.855793	0.440838	3.86052	0.673399
Frequencies		0.116914	0.0188266	0.0310677	0.115261	0.15861	0.00207534	0.00362029	0.0817974	0.00152116	0.0185093	0.0222158	0.00256001	0.00472586	0.0366284	0.0631651	0.0171233	0.0763356	0.00243391	0.0173435	0.209266

## Sheet: Table S4
Table S4-1 The Pearson correlations between mtRNA16, mtRNA16_292, mtRNA16_199 and mtRNA16_93 models
	mtRNA16	mtRNA16_292	mtRNA16_199	mtRNA16_93
mtRNA16		1.00**	1.00**	1.00**
mtRNA16_292	0.99**		1.00**	1.00**
mtRNA16_199	0.97**	0.98**		1.00**
mtRNA16_93	0.89**	0.91**	0.86**
Note: The values in the top triangle represent the correlations between frequency vectors, while values in the low triangle are the correlations between exchangeability matrices. The greater the absolute value of the Pearson correlation coefficient, the higher the correlation. **: p<0.01, extremely significant correlation.
Table S4-2 The Pearson correlations between mtRNA7, mtRNA7_292, mtRNA7_199 and mtRNA7_93 models
	mtRNA7	mtRNA7_292	mtRNA7_199	mtRNA7_93
mtRNA7		1.00**	0.99**	1.00**
mtRNA7_292	0.83**		0.99**	1.00**
mtRNA7_199	0.83**	0.40**		1.00**
mtRNA7_93	0.40**	0.1	0.68**+
Note: The values in the top triangle represent the correlations between frequency vectors, while values in the low triangle are the correlations between exchangeability matrices. The greater the absolute value of the Pearson correlation coefficient, the higher the correlation. **: p<0.01, extremely significant correlation; +: p<0.05, significant difference.
Table S4-3 The Pearson correlations between mtRNA6, mtRNA6_292, mtRNA6_199 and mtRNA6_93 models
	mtRNA6	mtRNA6_292	mtRNA6_199	mtRNA6_93
mtRNA6		1.00**	0.99**	1.00**
mtRNA6_292	0.99**		1.00**	1.00**
mtRNA6_199	0.78**	0.74**		1.00**
mtRNA6_93	0.15	0.15	0.18
Note: The values in the top triangle represent the correlations between frequency vectors, while values in the low triangle are the correlations between exchangeability matrices. The greater the absolute value of the Pearson correlation coefficient, the higher the correlation. **: p<0.01, extremely significant correlation.

## Sheet: Table S5
Table S5-1 The differences of bootstrap value and site log-likelihood between different trees
	mtRNA16_tree	mtRNA7_tree	mtRNA6_tree	GTR_tree	mtOrt_tree	Best_tree
mtRNA16_tree		0.025**+	0.017	0.960**+	0.04	0.013
mtRNA7_tree	0.987**+		-0.470*+	0.025+	0.025+	0.019
mtRNA6_tree	0.977**+	0.986**+		0.019+	0.017	-0.019+
GTR_tree	0.988**+	0.959**+	0.958**+		0.960+	0.004+
mtOrt_tree	0.994**+	0.993**+	0.987**+	0.972**+		0.013
Best_tree	0.970**+	0.928**+	0.942**+	0.988**+	0.950**+
Note: The values in the top triangle represent the correlations between site log-likelihood of different trees, while values in the low triangle are the correlations between bootstrap value; The greater the absolute value of the Pearson correlation coefficient, the higher the correlation. **: p<0.01, extremely significant correlation; *: p<0.05, significant correlation; +: p<0.05, significant dif…
Table S5-2 The differences of branch length between different trees
	mtRNA16_tree	mtRNA7_tree	mtRNA6_tree	GTR_tree	mtOrt_tree	Best_tree
mtRNA16_tree		0.284**+	0.113**+	-0.002+	0.172**+	0.01
mtRNA7_tree			0.185**+	0.065+	0.191**+	0.088*+
mtRNA6_tree				0.002+	0.046+	0.005+
GTR_tree					0.072	0.109**+
mtOrt_tree						0.093*+
Best_tree
Note: The values in the top triangle represent the correlations between branch length of different trees. The greater the absolute value of the Pearson correlation coefficient, the higher the correlation. **: p<0.01, extremely significant correlation; *: p<0.05, significant correlation; +: p<0.05, significant difference.
Table S5-3 The differences of topological distance between different trees
	mtRNA16_tree	mtRNA7_tree	mtRNA6_tree	GTR_tree	mtOrt_tree	Best_tree
mtRNA16_tree		0.285	0.291	0.193	0.2	0.263
mtRNA7_tree	0.216		0.305	0.271	0.309	0.345
mtRNA6_tree	0.223	0.306		0.295	0.305	0.361
GTR_tree	0.151	0.204	0.227		0.23	0.271
mtOrt_tree	0.17	0.193	0.264	0.19		0.332
Best_tree	0.181	0.322	0.29	0.258	0.289
Note: The values in the top triangle represent the Robinson-Foulds distance (RF) of different trees, while values in the low triangle are the matching split distance (MS). All distances are the normalized average distances based on the Yule model. The smaller the distance, the smaller the difference between the trees.
Table S5-4 The differences of bootstrap value, branch length and site log-likelihood between trees constructed based on the three-state experience evolution model and different datasets
	mtRNA16_tree	mtRNA16-23_tree	mtRNA16-24-1_tree	mtRNA7_tree	mtRNA7-23_tree	mtRNA7-24-1_tree	mtRNA6_tree	mtRNA6-23_tree	mtRNA6-24-1_tree
mtRNA16_tree		0.926**	0.980**
mtRNA16-23_tree	0.998**+		0.946**#
mtRNA16-24-1_tree	0.995**	0.997**
mtRNA7_tree					0.351**	-0.055
mtRNA7-23_tree				0.998**+		-0.045
mtRNA7-24-1_tree				0.998**+	0.998**+
mtRNA6_tree								0.812785	-0.012
mtRNA6-23_tree							0.997**+		-0.067
mtRNA6-24-1_tree							0.996**+	0.997**+
Note: The values in the top triangle represent the correlations between branch length of different trees, while values in the low triangle are the correlations between bootstrap value; The greater the absolute value of the Pearson correlation coefficient, the higher the correlation. **: p<0.01, extremely significant correlation; *: p<0.05, significant correlation; +: p<0.05, significant differenc…
Table S5-5 The differences of topological distance between between trees constructed based on the three-state experience evolution model and different datasets
	mtRNA16_tree	mtRNA16-23_tree	mtRNA16-24-1_tree	mtRNA7_tree	mtRNA7-23_tree	mtRNA7-24-1_tree	mtRNA6_tree	mtRNA6-23_tree	mtRNA6-24-1_tree
mtRNA16_tree		0.051	0.0068
mtRNA16-23_tree	0.048		0.051
mtRNA16-24-1_tree	0.004	0.046
mtRNA7_tree					0.118	0.132
mtRNA7-23_tree				0.11		0.176
mtRNA7-24-1_tree				0.22	0.177
mtRNA6_tree								0.101	0.112
mtRNA6-23_tree							0.118		0.129
mtRNA6-24-1_tree							0.112	0.11
Note: The values in the top triangle represent the Robinson-Foulds distance (RF) of different trees, while values in the low triangle are the matching split distance (MS). All distances are the normalized average distances based on the Yule model. The smaller the distance, the smaller the difference between the trees.
